# Supplementary material for: Influence of Humic Acids on the Removal of Arsenic and Antimony by Potassium Ferrate
Source: Int J Environ Res Public Health. 2023 Feb 28;20(5):4317. doi: 10.3390/ijerph20054317 (PMC10001810; doi:10.3390/ijerph20054317)
Supplement: Supplementary file 1 [file ijerph-20-04317-s001.zip]

Archive with 1 entries (1 files):
- ijerph-2209610-supplementary.pdf
